# Supplementary material for: Vagus Nerve Stimulation Modulates Inflammation in Treatment-Resistant Depression Patients: A Pilot Study
Source: Int J Mol Sci. 2024 Feb 26;25(5):2679. doi: 10.3390/ijms25052679 (PMC10931975; doi:10.3390/ijms25052679)
Supplement: Supplementary file 1 [file ijms-25-02679-s001.zip]

Archive with 1 entries (1 files):
- ijms-2825308-supplementary.pdf
